# Supplementary material for: Microplasma-Mediated Enhancement of FD-150 Uptake in HL-60 Cells
Source: Membranes (Basel). 2025 May 18;15(5):156. doi: 10.3390/membranes15050156 (PMC12113648; doi:10.3390/membranes15050156)
Supplement: Supplementary file 1 [file membranes-15-00156-s001.zip]

Archive with 1 entries (1 files):
- membranes-3531546-supplementary.pdf
